# Supplementary material for: Identification of immune-relevant candidate genes in atherosclerosis by WGCNA and single-cell analysis
Source: Medicine (Baltimore). 2025 Nov 14;104(46):e45871. doi: 10.1097/MD.0000000000045871 (PMC12622645; doi:10.1097/MD.0000000000045871)
Supplement: Supplementary file 2 [file medi-104-e45871-s002.xls]

## Sheet: Supplementary table 1
Supplementary table 1
Genes	target	database
AQP9	TESTOSTERONE
	FLUTAMIDE
	CISPLATIN
	UREA
	ANDROSTANOLONE
IL1RN	DIACEREIN	TdgClinicalTrial
	HALOPERIDOL
	METHOTREXATE
HMOX1	SORAFENIB
	SUNITINIB
	STANNSOPORFIN	TdgClinicalTrial|TTD
	ASPIRIN
CCR1	CHEMBL2205805
	TERPYRIDINE
	CCX354(antagonist)	TdgClinicalTrial|ChemblInteractions|TTD
	AZD4818(antagonist)	ChemblInteractions
	BMS-817399(antagonist)
The gene-drug network. The first column in the table indicates the gene name, the second column represents the target drug, and the third column indicates the affiliated database.
